# Supplementary material for: Akkermansia muciniphila Modulates Central Nervous System Autoimmune Response and Cognitive Impairment by Inhibiting Hippocampal NLRP3‐Mediated Neuroinflammation
Source: CNS Neurosci Ther. 2025 Mar 6;31(3):e70320. doi: 10.1111/cns.70320 (PMC11884925; doi:10.1111/cns.70320)
Supplement: Supplementary file 1 — Data S1. [file CNS-31-e70320-s001.zip]

Archive with 2 entries (2 files):
- cns70320-sup-0001-Figures.doc
- cns70320-sup-0002-Supinfo.pdf
